# Supplementary material for: The ACE2 Receptor from Common Vampire Bat (Desmodus rotundus) and Pallid Bat (Antrozous pallidus) Support Attachment and Limited Infection of SARS-CoV-2 Viruses in Cell Culture
Source: Viruses. 2025 Mar 31;17(4):507. doi: 10.3390/v17040507 (PMC12031370; doi:10.3390/v17040507)
Supplement: Supplementary file 1 [file viruses-17-00507-s001.zip]

Archive with 2 entries (2 files):
- Supplementary File S1.xlsx
- viruses-3499106-Figures S1-S3 and Table S1.docx
