# Supplementary material for: The ACE2 Receptor from Common Vampire Bat (Desmodus rotundus) and Pallid Bat (Antrozous pallidus) Support Attachment and Limited Infection of SARS-CoV-2 Viruses in Cell Culture
Source: Viruses. 2025 Mar 31;17(4):507. doi: 10.3390/v17040507 (PMC12031370; doi:10.3390/v17040507)
Supplement: Supplementary file 1 [file viruses-17-00507-s001.zip › Supplementary File S1.xlsx]

## Sheet: ACE2 distances-all
	Pig-ACE2	Pallid	Human-ACE2	Horse-ACE2	Goat	Chicken-ACE2	XP037013451.2	XP011361275.1	XP054437166.1	XP054437165.1	WDR79809.1	XP059535970.1	XP059535969.1	XP054576423.1	XP008153150.2	XP024425698.2-DR	XP032963186.1	XP045711877.1	QWM88991.1	XP036127494.1	XP036127493.1	XP036127492.1	XP035872276.1	XP023609439.1	XP023609437.1	XP019601896.1	XP023609438.1	XP019522954.1	XP019522943.1	XP019522936.1	XP014399783.1	XP014399782.1	XP014399781.1	XP014399780.1	KAK1347043.1	KAF6491643.1	KAF6389569.1	KAF6089899.1	KAF6434914.1	KAF6359390.1	KAF6359389.1	KAF6320399.1	QMQ39220.1	QMQ39221.1	QMQ39244.1
Pig-ACE2		77.99	81.37	87.08	87.7	65.14	79.21	80.5	67	76.58	80.25	79.16	77.59	69.81	79.21	79.83	80.37	79.36	78.47	69.57	79.14	79.26	79.73	79.65	78.08	80.12	78.08	78.66	78.66	78.66	71.5	80.02	78.44	78.44	77.02	79.26	80.37	79.93	80.25	79.78	78.2	76.45	80	80	80.37
Pallid	77.99		77.99	81.56	77.74	61.82	80.35	78.23	67.08	75.9	78.48	89.47	88.1	79.81	91.29	79.49	79.59	79.86	79.49	72.12	83.28	83.4	79.76	89.47	88.1	78.48	88.1	79.61	79.61	79.61	80.56	89.35	87.98	87.98	86.81	83.4	79.59	79.96	77.87	89.1	87.73	86.14	78.73	78.36	78.85
XP024425698.2-DR	79.83	79.49	79.46	82.67	77.97	63.55	90.05	78.09	71.3	81.61	78.96	80.17	78.61	70.51	80.25		78.84	89.69	91.04	70.76	80.76	80.89	89.33	79.68	78.13	79.08	78.13	78.49	78.49	78.49	72.05	80.17	78.61	78.61	77.82	80.89	78.84	89.21	77.1	80.3	78.74	76.35	78.71	78.96	79.33
Human-ACE2	81.37	77.99		86.83	81.61	65.02	79.83	80.62	67.12	77.08	80.62	80.15	78.68	70.06	79.46	79.46	81.49	79.36	78.96	68.82	78.02	78.02	79.36	80.02	78.56	80.87	78.56	80.52	80.52	80.52	71.62	80.15	78.68	78.68	76.52	78.02	81.49	79.55	79.01	79.9	78.44	76.2	80.75	80.75	80.87
Horse-ACE2	87.08	81.56	86.83		85.22	66.25	82.43	83.6	68.73	78.56	84.72	83	81.61	73.42	83.03	82.67	85.59	82.2	82.05	72.17	81.98	82.1	81.83	82.75	81.36	84.72	81.36	84.62	84.62	84.62	75.03	83.25	81.85	81.85	80.5	82.1	85.59	82.03	82.86	83.13	81.73	78.67	84.6	84.6	84.35
Goat	87.7	77.74	81.61	85.22		65.14	77.85	79.88	65.51	75.34	80.12	79.53	78.2	70.06	79.83	77.97	80.37	78.12	77.35	69.44	79.14	79.26	78	79.28	77.95	80.25	77.95	78.91	78.91	78.91	72.23	80.02	78.68	78.68	77.14	79.26	80.37	78.19	79.13	79.9	78.56	76.7	80.37	80.12	80
Chicken-ACE2	65.14	61.82	65.02	66.25	65.14		64.66	62.55	56.17	64.24	65.14	63.21	62.06	56.37	63.4	63.55	64.4	63.59	64.53	55.87	63.27	63.39	64.08	62.84	61.7	65.39	61.7	64.94	64.94	64.94	56.48	63.21	62.06	62.06	61.19	63.39	64.4	64.24	62.05	62.84	61.7	62.33	65.39	65.14	64.89
XP037013451.2	79.21	80.35	79.83	82.43	77.85	64.66		79.58	71.93	81.86	79.21	80.05	78.49	71.75	80.74	90.05	79.46	89.44	93.91	71.25	80.76	80.89	89.7	79.55	78.01	79.46	78.01	78.24	78.24	78.24	71.69	79.93	78.37	78.37	78.56	80.89	79.46	89.58	77.35	79.93	78.37	76.72	79.33	79.46	79.21
XP011361275.1	80.5	78.23	80.62	83.6	79.88	62.55	79.58		64.52	74.47	81.61	79.03	77.59	69.57	79.34	78.09	81.74	78.12	78.71	68.32	77.78	77.78	78.24	78.41	76.98	81.74	76.98	81.89	81.89	81.89	71.01	79.03	77.59	77.59	76.77	77.78	81.74	78.44	91.06	78.91	77.47	76.33	81.74	81.74	81.86
XP054437166.1	67	67.08	67.12	68.73	65.51	56.17	71.93	64.52		86.18	66.63	68.54	66.87	78.99	67.53	71.3	67.74	72.46	71.68	79.71	68.7	68.82	71.62	69.04	67.36	66.75	67.36	66.67	66.67	66.67	60.66	69.04	67.36	67.36	67.59	68.82	67.74	71.8	63.9	68.54	66.87	65.67	66.75	66.87	67.2
XP054437165.1	76.58	75.9	77.08	78.56	75.34	64.24	81.86	74.47	86.18		75.59	78.04	76.52	68.11	77.15	81.61	76.7	82.13	81.37	68.73	78.15	78.27	81.54	78.54	77.01	75.84	77.01	75.99	75.99	75.99	70.44	78.66	77.13	77.13	74.57	78.27	76.7	81.74	73.23	78.04	76.52	74.44	75.71	75.84	75.96
WDR79809.1	80.25	78.48	80.62	84.72	80.12	65.14	79.21	81.61	66.63	75.59		81.02	79.66	71.93	80.69	78.96	93.04	78.62	78.59	70.68	79.38	79.51	78.74	80.15	78.81	99.25	78.81	84.86	84.86	84.86	71.99	80.4	79.05	79.05	77.52	79.51	93.04	78.93	81.12	80.4	79.05	76.94	99.25	99.38	95.03
XP059535970.1	79.16	89.47	80.15	83	79.53	63.21	80.05	79.03	68.54	78.04	81.02		97.44	80.6	91	80.17	80.65	80.07	80.42	73.88	84.33	84.45	79.6	96.12	93.65	80.89	93.65	81.54	81.54	81.54	87.06	97.25	94.75	94.75	88.04	84.45	80.65	79.8	78.29	98.62	96.09	86.57	81.14	81.14	81.27
XP059535969.1	77.59	88.1	78.68	81.61	78.2	62.06	78.49	77.59	66.87	76.52	79.66	97.44		78.63	91.09	78.61	79.17	78.74	78.86	72.07	83.17	83.29	78.37	93.65	96.09	79.54	96.09	80.27	80.27	80.27	89.5	94.75	97.19	97.19	86.57	83.29	79.17	78.56	76.98	96.09	98.53	85.24	79.78	79.78	79.9
XP054576423.1	69.81	79.81	70.06	73.42	70.06	56.37	71.75	69.57	78.99	68.11	71.93	80.6	78.63		85.45	70.51	72.05	70.79	71.13	86.46	74.5	74.63	70.46	80.98	79	71.68	79	71.09	71.09	71.09	72.04	81.48	79.49	79.49	84.01	74.63	72.05	70.63	69.19	79.85	77.9	77.71	72.17	71.8	72.14
XP008153150.2	79.21	91.29	79.46	83.03	79.83	63.4	80.74	79.34	67.53	77.15	80.69	91	91.09	85.45		80.25	81.06	80.49	80.12	73.89	85.34	85.47	80	91.37	91.58	80.57	91.58	80.44	80.44	80.44	84.74	91.99	92.19	92.19	93.09	85.47	81.06	80.2	78.72	90.14	90.35	88.18	80.93	80.57	80.81
XP032963186.1	80.37	79.59	81.49	85.59	80.37	64.4	79.46	81.74	67.74	76.7	93.04	80.65	79.17	72.05	81.06	78.84		79.36	79.33	71.06	79.88	80	79.23	80.15	78.68	92.92	78.68	84.99	84.99	84.99	71.74	80.27	78.81	78.81	77.39	80	100	79.43	81.49	80.27	78.81	77.31	93.04	92.8	92.55
XP045711877.1	79.36	79.86	79.36	82.2	78.12	63.59	89.44	78.12	72.46	82.13	78.62	80.07	78.74	70.79	80.49	89.69	79.36		89.69	71.04	80.64	80.76	96.77	79.95	78.61	78.86	78.61	78.52	78.52	78.52	72.17	80.45	79.1	79.1	78.34	80.76	79.36	96.53	76.14	79.83	78.49	76.85	78.86	78.99	78.86
QWM88991.1	78.47	79.49	78.96	82.05	77.35	64.53	93.91	78.71	71.68	81.37	78.59	80.42	78.86	71.13	80.12	91.04	79.33	89.69		71.38	81.01	81.13	89.58	79.8	78.25	78.71	78.25	78.74	78.74	78.74	72.3	80.55	78.98	78.98	78.19	81.13	79.33	89.45	76.73	80.42	78.86	77.09	78.71	78.96	78.96
XP036127494.1	69.57	72.12	68.82	72.17	69.44	55.87	71.25	68.32	79.71	68.73	70.68	73.88	72.07	86.46	73.89	70.76	71.06	71.04	71.38		86.19	86.32	70.33	73.5	71.71	70.43	71.71	69.35	69.35	69.35	65.12	74	72.2	72.2	74.21	86.32	71.06	70.51	68.07	73.5	71.71	70.65	70.56	70.68	71.02
XP036127493.1	79.14	83.28	78.02	81.98	79.14	63.27	80.76	77.78	68.7	78.15	79.38	84.33	83.17	74.5	85.34	80.76	79.88	80.64	81.01	86.19		99.88	80.05	83.96	82.8	79.14	82.8	78.67	78.67	78.67	76.34	84.58	83.41	83.41	82.05	99.88	79.88	80.25	77.53	83.96	82.8	81.49	79.26	79.38	79.88
XP036127492.1	79.26	83.4	78.02	82.1	79.26	63.39	80.89	77.78	68.82	78.27	79.51	84.45	83.29	74.63	85.47	80.89	80	80.76	81.13	86.32	99.88		80.17	84.08	82.93	79.26	82.93	78.79	78.79	78.79	76.46	84.7	83.54	83.54	82.18	100	80	80.37	77.53	84.08	82.93	81.61	79.38	79.51	80
XP035872276.1	79.73	79.76	79.36	81.83	78	64.08	89.7	78.24	71.62	81.54	78.74	79.6	78.37	70.46	80	89.33	79.23	96.77	89.58	70.33	80.05	80.17		79.48	78.25	78.99	78.25	78.52	78.52	78.52	71.69	79.98	78.74	78.74	77.26	80.17	79.23	99.75	76.14	79.36	78.13	76.38	78.74	78.74	78.86
XP023609439.1	79.65	89.47	80.02	82.75	79.28	62.84	79.55	78.41	69.04	78.54	80.15	96.12	93.65	80.98	91.37	79.68	80.15	79.95	79.8	73.5	83.96	84.08	79.48		97.44	80.02	97.44	80.79	80.79	80.79	87.79	98.12	95.6	95.6	88.17	84.08	80.15	79.68	78.04	95.37	92.92	86.57	80.4	80.27	80.89
XP023609437.1	78.08	88.1	78.56	81.36	77.95	61.7	78.01	76.98	67.36	77.01	78.81	93.65	96.09	79	91.58	78.13	78.68	78.61	78.25	71.71	82.8	82.93	78.25	97.44		78.68	100	79.54	79.54	79.54	90.35	95.6	98.17	98.17	86.69	82.93	78.68	78.44	76.74	92.92	95.48	85.24	79.05	78.93	79.54
XP019601896.1	80.12	78.48	80.87	84.72	80.25	65.39	79.46	81.74	66.75	75.84	99.25	80.89	79.54	71.68	80.57	79.08	92.92	78.86	78.71	70.43	79.14	79.26	78.99	80.02	78.68		78.68	84.74	84.74	84.74	71.86	80.27	78.93	78.93	77.52	79.26	92.92	79.18	81.24	80.27	78.93	76.94	99.01	99.13	94.91
XP023609438.1	78.08	88.1	78.56	81.36	77.95	61.7	78.01	76.98	67.36	77.01	78.81	93.65	96.09	79	91.58	78.13	78.68	78.61	78.25	71.71	82.8	82.93	78.25	97.44	100	78.68		79.54	79.54	79.54	90.35	95.6	98.17	98.17	86.69	82.93	78.68	78.44	76.74	92.92	95.48	85.24	79.05	78.93	79.54
XP019522954.1	78.66	79.61	80.52	84.62	78.91	64.94	78.24	81.89	66.67	75.99	84.86	81.54	80.27	71.09	80.44	78.49	84.99	78.52	78.74	69.35	78.67	78.79	78.52	80.79	79.54	84.74	79.54		100	100	72.47	80.79	79.54	79.54	77.17	78.79	84.99	78.71	80.4	80.79	79.54	77.46	84.86	84.86	84.99
XP019522943.1	78.66	79.61	80.52	84.62	78.91	64.94	78.24	81.89	66.67	75.99	84.86	81.54	80.27	71.09	80.44	78.49	84.99	78.52	78.74	69.35	78.67	78.79	78.52	80.79	79.54	84.74	79.54	100		100	72.47	80.79	79.54	79.54	77.17	78.79	84.99	78.71	80.4	80.79	79.54	77.46	84.86	84.86	84.99
XP019522936.1	78.66	79.61	80.52	84.62	78.91	64.94	78.24	81.89	66.67	75.99	84.86	81.54	80.27	71.09	80.44	78.49	84.99	78.52	78.74	69.35	78.67	78.79	78.52	80.79	79.54	84.74	79.54	100	100		72.47	80.79	79.54	79.54	77.17	78.79	84.99	78.71	80.4	80.79	79.54	77.46	84.86	84.86	84.99
XP014399783.1	71.5	80.56	71.62	75.03	72.23	56.48	71.69	71.01	60.66	70.44	71.99	87.06	89.5	72.04	84.74	72.05	71.74	72.17	72.3	65.12	76.34	76.46	71.69	87.79	90.35	71.86	90.35	72.47	72.47	72.47		89.5	92.06	92.06	81.86	76.46	71.74	71.86	70.65	86.94	89.5	78.17	72.23	72.11	72.47
XP014399782.1	80.02	89.35	80.15	83.25	80.02	63.21	79.93	79.03	69.04	78.66	80.4	97.25	94.75	81.48	91.99	80.17	80.27	80.45	80.55	74	84.58	84.7	79.98	98.12	95.6	80.27	95.6	80.79	80.79	80.79	89.5		97.44	97.44	88.92	84.7	80.27	80.17	78.66	96.75	94.26	86.82	80.65	80.52	80.89
XP014399781.1	78.44	87.98	78.68	81.85	78.68	62.06	78.37	77.59	67.36	77.13	79.05	94.75	97.19	79.49	92.19	78.61	78.81	79.1	78.98	72.2	83.41	83.54	78.74	95.6	98.17	78.93	98.17	79.54	79.54	79.54	92.06	97.44		100	87.42	83.54	78.81	78.93	77.34	94.26	96.83	85.49	79.29	79.17	79.54
XP014399780.1	78.44	87.98	78.68	81.85	78.68	62.06	78.37	77.59	67.36	77.13	79.05	94.75	97.19	79.49	92.19	78.61	78.81	79.1	78.98	72.2	83.41	83.54	78.74	95.6	98.17	78.93	98.17	79.54	79.54	79.54	92.06	97.44	100		87.42	83.54	78.81	78.93	77.34	94.26	96.83	85.49	79.29	79.17	79.54
KAK1347043.1	77.02	86.81	76.52	80.5	77.14	61.19	78.56	76.77	67.59	74.57	77.52	88.04	86.57	84.01	93.09	77.82	77.39	78.34	78.19	74.21	82.05	82.18	77.26	88.17	86.69	77.52	86.69	77.17	77.17	77.17	81.86	88.92	87.42	87.42		82.18	77.39	77.45	76.02	87.3	85.84	84.65	77.52	77.64	77.52
KAF6491643.1	79.26	83.4	78.02	82.1	79.26	63.39	80.89	77.78	68.82	78.27	79.51	84.45	83.29	74.63	85.47	80.89	80	80.76	81.13	86.32	99.88	100	80.17	84.08	82.93	79.26	82.93	78.79	78.79	78.79	76.46	84.7	83.54	83.54	82.18		80	80.37	77.53	84.08	82.93	81.61	79.38	79.51	80
KAF6389569.1	80.37	79.59	81.49	85.59	80.37	64.4	79.46	81.74	67.74	76.7	93.04	80.65	79.17	72.05	81.06	78.84	100	79.36	79.33	71.06	79.88	80	79.23	80.15	78.68	92.92	78.68	84.99	84.99	84.99	71.74	80.27	78.81	78.81	77.39	80		79.43	81.49	80.27	78.81	77.31	93.04	92.8	92.55
KAF6089899.1	79.93	79.96	79.55	82.03	78.19	64.24	89.58	78.44	71.8	81.74	78.93	79.8	78.56	70.63	80.2	89.21	79.43	96.53	89.45	70.51	80.25	80.37	99.75	79.68	78.44	79.18	78.44	78.71	78.71	78.71	71.86	80.17	78.93	78.93	77.45	80.37	79.43		76.33	79.55	78.32	76.57	78.93	78.93	79.06
KAF6434914.1	80.25	77.87	79.01	82.86	79.13	62.05	77.35	91.06	63.9	73.23	81.12	78.29	76.98	69.19	78.72	77.1	81.49	76.14	76.73	68.07	77.53	77.53	76.14	78.04	76.74	81.24	76.74	80.4	80.4	80.4	70.65	78.66	77.34	77.34	76.02	77.53	81.49	76.33		78.16	76.86	76.45	81.24	81.24	81.99
KAF6359390.1	79.78	89.1	79.9	83.13	79.9	62.84	79.93	78.91	68.54	78.04	80.4	98.62	96.09	79.85	90.14	80.3	80.27	79.83	80.42	73.5	83.96	84.08	79.36	95.37	92.92	80.27	92.92	80.79	80.79	80.79	86.94	96.75	94.26	94.26	87.3	84.08	80.27	79.55	78.16		97.44	86.07	80.65	80.52	81.14
KAF6359389.1	78.2	87.73	78.44	81.73	78.56	61.7	78.37	77.47	66.87	76.52	79.05	96.09	98.53	77.9	90.35	78.74	78.81	78.49	78.86	71.71	82.8	82.93	78.13	92.92	95.48	78.93	95.48	79.54	79.54	79.54	89.5	94.26	96.83	96.83	85.84	82.93	78.81	78.32	76.86	97.44		84.76	79.29	79.17	79.78
KAF6320399.1	76.45	86.14	76.2	78.67	76.7	62.33	76.72	76.33	65.67	74.44	76.94	86.57	85.24	77.71	88.18	76.35	77.31	76.85	77.09	70.65	81.49	81.61	76.38	86.57	85.24	76.94	85.24	77.46	77.46	77.46	78.17	86.82	85.49	85.49	84.65	81.61	77.31	76.57	76.45	86.07	84.76		76.94	77.31	76.91
QMQ39220.1	80	78.73	80.75	84.6	80.37	65.39	79.33	81.74	66.75	75.71	99.25	81.14	79.78	72.17	80.93	78.71	93.04	78.86	78.71	70.56	79.26	79.38	78.74	80.4	79.05	99.01	79.05	84.86	84.86	84.86	72.23	80.65	79.29	79.29	77.52	79.38	93.04	78.93	81.24	80.65	79.29	76.94		99.01	95.28
QMQ39221.1	80	78.36	80.75	84.6	80.12	65.14	79.46	81.74	66.87	75.84	99.38	81.14	79.78	71.8	80.57	78.96	92.8	78.99	78.96	70.68	79.38	79.51	78.74	80.27	78.93	99.13	78.93	84.86	84.86	84.86	72.11	80.52	79.17	79.17	77.64	79.51	92.8	78.93	81.24	80.52	79.17	77.31	99.01		95.03
QMQ39244.1	80.37	78.85	80.87	84.35	80	64.89	79.21	81.86	67.2	75.96	95.03	81.27	79.9	72.14	80.81	79.33	92.55	78.86	78.96	71.02	79.88	80	78.86	80.89	79.54	94.91	79.54	84.99	84.99	84.99	72.47	80.89	79.54	79.54	77.52	80	92.55	79.06	81.99	81.14	79.78	76.91	95.28	95.03

## Sheet: ACE2 distances-bats
	Common_vampire bat	Pallid
Pallid bat	79.49	100
Common vampire bat	100	.
XP037013451.2	90.05	80.35
XP011361275.1	78.09	78.23
XP054437166.1	71.3	67.08
XP054437165.1	81.61	75.9
WDR79809.1	78.96	78.48
XP059535970.1	80.17	89.47
XP059535969.1	78.61	88.1
XP054576423.1	70.51	79.81
XP008153150.2	80.25	91.29
XP032963186.1	78.84	79.59
XP045711877.1	89.69	79.86
QWM88991.1	91.04	79.49
XP036127494.1	70.76	72.12
XP036127493.1	80.76	83.28
XP036127492.1	80.89	83.4
XP035872276.1	89.33	79.76
XP023609439.1	79.68	89.47
XP023609437.1	78.13	88.1
XP019601896.1	79.08	78.48
XP023609438.1	78.13	88.1
XP019522954.1	78.49	79.61
XP019522943.1	78.49	79.61
XP019522936.1	78.49	79.61
XP014399783.1	72.05	80.56
XP014399782.1	80.17	89.35
XP014399781.1	78.61	87.98
XP014399780.1	78.61	87.98
KAK1347043.1	77.82	86.81
KAF6491643.1	80.89	83.4
KAF6389569.1	78.84	79.59
KAF6089899.1	89.21	79.96
KAF6434914.1	77.1	77.87
KAF6359390.1	80.3	89.1
KAF6359389.1	78.74	87.73
KAF6320399.1	76.35	86.14
QMQ39220.1	78.71	78.73
QMQ39221.1	78.96	78.36
QMQ39244.1	79.33	78.85
	80.1633	82.6051

## Sheet: Pallid_vampire _vs host
	Pig-ACE2	Pallid	Human-ACE2	Horse-ACE2	Goat	Chicken-ACE2
Pallid bat ACE2	77.99		77.99	81.56	77.74	61.82
Common vampire bat-ACE2	79.83	79.49	79.46	82.67	77.97	63.55
Human-ACE2	81.37	77.99		86.83	81.61	65.02
Horse-ACE2	87.08	81.56	86.83		85.22	66.25
Goat-ACE2	87.7	77.74	81.61	85.22		65.14
Chicken-ACE2	65.14	61.82	65.02	66.25	65.14
Pig-ACE2		77.99	81.37	87.08	87.7	65.14

## Sheet: AP-Cell counts
Virus strain	Spike positive cells									Total number of cells							Percent spike positive		Virus strain	Spike positive cells								Total number of cells									Virus	Spike positive cells									Total number of cells
WA1--AP		Area	Min	Max	X	Y	Perim.				Area	Min	Max	X	Y	Perim.			Delta-AP		Area	Min	Max	X	Y	Perim.			Area	Min	Max	X	Y	Perim.			Lambda-AP		Area	Min	Max	X	Y	Perim.				Area	Min
WA1--AP	1	609	0	0	627.43	14.47	118.23			1	893	255	255	611.31	10.44	167.92	82.8571		Delta-AP	1	376	0	0	733.39	12.57	93.4		1	559	0	0	848.53	12.26	97.4	51.5625		Lambda-AP	1	574	0	0	658.02	266.24	118.12			1	1647	0
WA1--AP	2	418	0	0	691.3	7.32	126.12			2	1881	255	255	663.26	20.42	227.91			Delta-AP	2	312	0	0	913.86	5.1	113.15		2	485	0	0	902.14	7.17	103.25			Lambda-AP	2	895	0	0	635.68	282.94	143.58			2	2263	0
WA1--AP	3	899	0	0	661.2	17.2	169.72			3	791	255	255	11.03	51.66	115.98			Delta-AP	3	492	0	0	774.33	26.2	116.37		3	1578	0	0	737.13	29.14	192.55			Lambda-AP	3	1199	0	0	676.81	302.57	157.82			3	318	0
WA1--AP	4	307	0	0	12	28.05	118.27			4	731	255	255	11.42	132	145.58			Delta-AP	4	369	0	0	919.13	31.21	109.92		4	504	0	0	382.61	19.21	109.64			Lambda-AP	4	510	0	0	711.24	298.59	124.41			4	2565	0
WA1--AP	5	332	0	0	685.92	44.5	101.54			5	1861	255	255	354.86	179.52	272.33			Delta-AP	5	369	0	0	722.38	43.6	102.95		5	1067	0	0	779.96	29.48	161.87			Lambda-AP	5	446	0	0	164.45	451.71	123.1			5	1016	0
WA1--AP	6	493	0	0	13.76	52.16	112.37			6	409	255	255	407.11	166.58	92.71			Delta-AP	6	738	0	0	910.68	66.92	162.89		6	1153	0	0	827.68	44.85	157.82			Lambda-AP	6	512	0	0	177.33	470.77	145.1			6	2432	0
WA1--AP	7	345	0	0	16.27	112.94	120.75			7	1067	255	255	305.39	231.07	175.76			Delta-AP	7	489	0	0	794.18	107.32	129.1		7	319	0	0	364.3	36.46	76.81			Lambda-AP	7	304	0	0	697.13	711.73	75.15			7	1403	0
WA1--AP	8	352	0	0	12.1	157.26	245.85			8	343	255	255	424.53	217.66	76.91			Delta-AP	8	980	0	0	857.18	133.36	215.56		8	723	0	0	924.33	41.16	126.27			Lambda-AP	8	446	0	0	758	731.92	83.64			8	6862	0
WA1--AP	9	1535	0	0	355.4	165.77	284.48			9	3302	255	255	269.3	268.79	337.83			Delta-AP	9	302	0	0	816.89	134.84	86.08		9	711	0	0	971.12	50.06	118.47			Lambda-AP	9	1924	0	0	1017.5	919	967.66			9	2072	0
WA1--AP	10	559	0	0	412.03	161.88	138.31			10	6452	255	255	335.86	305.51	676.67			Delta-AP	10	811	0	0	1208.57	153.06	147.24		10	455	0	0	856.75	55.72	97.05			Lambda-AP										10	3340	0
WA1--AP	11	566	0	0	380.01	180.23	148.89			11	642	255	255	417.05	304	109.2			Delta-AP	11	372	0	0	562.05	172.24	80.08		11	812	0	0	917.27	65.58	153.38			Lambda-AP										11	747	0
WA1--AP	12	382	0	0	342.27	205.51	94.81			12	3589	255	255	475.21	338.21	348.46			Delta-AP	12	646	0	0	596.07	185.23	173.04		12	340	0	0	786.46	66.53	71.25			Lambda-AP										12	2662	0
WA1--AP	13	308	0	0	435.31	209.6	102.37			13	583	255	255	258.24	315.54	122.17			Delta-AP	13	329	0	0	870.13	182.42	98.33		13	1000	0	0	973.11	78.34	131.3			Lambda-AP										13	836	0
WA1--AP	14	966	0	0	301.64	233.15	174.07			14	552	255	255	392.91	346.73	105.78			Delta-AP	14	345	0	0	1056.64	226.6	171.76		14	641	0	0	867.31	114.81	119.44			Lambda-AP										14	2198	0
WA1--AP	15	832	0	0	273.72	243.09	166.31			15	391	255	255	417.91	354.7	115.34			Delta-AP	15	2514	0	0	1034.47	254.52	388.26		15	346	0	0	800.19	112.46	81.4			Lambda-AP										15	3673	0
WA1--AP	16	676	0	0	247.2	248.88	128.61			16	416	255	255	257.2	365.56	102.37			Delta-AP	16	731	0	0	135.81	274.99	156.21		16	777	0	0	507.27	127.98	116.37			Lambda-AP										16	1646	0
WA1--AP	17	1282	0	0	350.27	261.61	248.53			17	615	255	255	860.61	372.39	115.1			Delta-AP	17	303	0	0	865.34	312.11	103.54		17	449	0	0	825.85	140.51	87.15			Lambda-AP										17	3810	0
WA1--AP	18	943	0	0	250.04	277.93	168.31			18	394	255	255	391.5	379.39	87.4			Delta-AP	18	522	0	0	598.86	413.27	133.92		18	398	0	0	1158.25	156.91	89.74			Lambda-AP										18	1561	0
WA1--AP	19	757	0	0	327.83	292.61	166.75			19	2508	255	255	896.92	407.68	265.26			Delta-AP	19	321	0	0	900.45	449.47	89.98		19	312	0	0	1203.96	154.46	71.25			Lambda-AP										19	1285	0
WA1--AP	20	816	0	0	361.5	304.63	172.45			20	1431	255	255	479.07	414.6	210.88			Delta-AP	20	363	0	0	1223.81	452.95	75.98		20	340	0	0	490.47	159.72	80.33			Lambda-AP										20	1089	0
WA1--AP	21	1072	0	0	481.26	313.47	170.07			21	4686	255	255	334.8	445.05	541.78			Delta-AP	21	414	0	0	882.26	465.97	104.57		21	503	0	0	528.95	169.52	98.12			Lambda-AP										21	7421	0
WA1--AP	22	813	0	0	253.5	319.59	180.07			22	1421	255	255	198.07	443.29	207.91			Delta-AP	22	603	0	0	815.97	477.49	143.1		22	303	0	0	561.86	170.19	66.43			Lambda-AP										22	1012	0
WA1--AP	23	1362	0	0	321.84	329.38	231.08			23	353	255	255	802.07	440.26	92.02			Delta-AP	23	1664	0	0	865.85	494.3	279.02		23	591	0	0	862.03	180.4	112.27			Lambda-AP										23	1211	0
WA1--AP	24	757	0	0	286.56	336.29	134.85			24	383	255	255	529.53	465.44	104.61			Delta-AP	24	338	0	0	798.96	500.06	104.95		24	363	0	0	604.2	193.83	79.4			Lambda-AP										24	2028	0
WA1--AP	25	468	0	0	460.16	343.55	151.82			25	2517	255	255	478.99	486.25	293.79			Delta-AP	25	636	0	0	813.15	524.99	130.17		25	351	0	0	838.71	196.74	78.91			Lambda-AP										25	1642	0
WA1--AP	26	629	0	0	491.9	349.48	147.44			26	721	255	255	751.77	486.06	150.45			Delta-AP	26	617	0	0	865.79	530.68	120.27		26	805	0	0	1062.06	247.54	140.65			Lambda-AP										26	1308	0
WA1--AP	27	384	0	0	402.08	354.54	114.95			27	414	255	255	945.93	482.3	96.37			Delta-AP	27	984	0	0	832.66	543.17	180.21		27	332	0	0	1094.87	262.83	76.23			Lambda-AP										27	312	0
WA1--AP	28	543	0	0	466.9	369.34	115.2			28	3577	255	255	122.75	543.38	629.32			Delta-AP	28	535	0	0	851.9	558	125.05		28	366	0	0	1080.54	275.16	89.88			Lambda-AP										28	2245	0
WA1--AP	29	761	0	0	865.86	376.36	163.97			29	391	255	255	842.09	498.35	112.51			Delta-AP	29	762	0	0	823.57	615.44	151.24		29	494	0	0	131.56	284.27	91.64			Lambda-AP										29	796	0
WA1--AP	30	756	0	0	299.79	370.28	170.31			30	798	255	255	784.7	508.32	157.62			Delta-AP	30	432	0	0	997.47	611.41	94.23		30	457	0	0	1093.95	298.03	94.47			Lambda-AP										30	1705	0
WA1--AP	31	493	0	0	259.79	373.83	110.12			31	388	255	255	385.24	508.74	109.78			Delta-AP	31	541	0	0	943.18	765.6	105.64		31	557	0	0	869.81	310.85	120.85			Lambda-AP										31	1362	0
WA1--AP	32	558	0	0	392.75	383.58	155.24			32	339	255	255	686.62	510.4	91.88			Delta-AP	32	377	0	0	1065.55	870.86	97.88		32	618	0	0	894.39	311.29	107.3			Lambda-AP										32	2085	0
WA1--AP	33	1103	0	0	485.39	421.62	259.85			33	4419	255	255	889.64	555.35	335.63			Delta-AP	33	1924	0	0	1017.5	919	967.66		33	315	0	0	891.19	333.1	83.4			Lambda-AP										33	3174	0
WA1--AP	34	903	0	0	898.64	402.82	138.89			34	545	255	255	426.84	537.38	124.02			Delta-AP									34	1315	0	0	376.87	372.36	154.55			Lambda-AP										34	1565	0
WA1--AP	35	1511	0	0	331.28	417.94	249.85			35	377	255	255	817.64	539.97	95.54			Delta-AP									35	334	0	0	1023.82	368.78	71.4			Lambda-AP										35	2603	0
WA1--AP	36	380	0	0	880.46	422.94	90.23			36	1971	255	255	325.08	555.48	271.65			Delta-AP									36	1016	0	0	966.98	388.01	175.52			Lambda-AP										36	2851	0
WA1--AP	37	320	0	0	901.22	430.37	90.47			37	957	255	255	702.65	558.4	152.45			Delta-AP									37	696	0	0	1003.38	388.84	142.31			Lambda-AP										37	4106	0
WA1--AP	38	377	0	0	171	440.06	87.74			38	543	255	255	551.09	564.23	129.24			Delta-AP									38	520	0	0	258.72	392.19	92.23			Lambda-AP										38	1236	0
WA1--AP	39	367	0	0	349.82	442.13	152.65			39	371	255	255	1042.5	564.36	88.12			Delta-AP									39	539	0	0	495.22	394.54	103.78			Lambda-AP										39	1737	0
WA1--AP	40	1385	0	0	380.09	462.16	298.96			40	1906	255	255	470.71	588.2	340.56			Delta-AP									40	2012	0	0	590.26	408.51	207.08			Lambda-AP										40	3110	0
WA1--AP	41	672	0	0	213.51	450.48	141.92			41	408	255	255	664.72	585.88	98.37			Delta-AP									41	1008	0	0	919.57	426.93	153.38			Lambda-AP										41	2653	0
WA1--AP	42	959	0	0	525.03	467.66	167.62			42	584	255	255	21.95	593.37	100.71			Delta-AP									42	584	0	0	338.16	455.1	100.71			Lambda-AP										42	1934	0
WA1--AP	43	1869	0	0	492	488.39	238.19			43	2804	255	255	1098.75	618.82	298.62			Delta-AP									43	1109	0	0	888.11	471.88	172.55			Lambda-AP										43	1801	0
WA1--AP	44	3008	0	0	893.71	557.55	341.04			44	1023	255	255	197.65	611.81	155.04			Delta-AP									44	1396	0	0	809.98	483.75	190.35			Lambda-AP										44	1777	0
WA1--AP	45	312	0	0	419.86	550.37	121.58			45	605	255	255	766.84	613.96	115.1			Delta-AP									45	772	0	0	419.68	489.65	109.64			Lambda-AP										45	1564	0
WA1--AP	46	344	0	0	299.24	559.5	114.85			46	7134	255	255	402.53	675.75	868.24			Delta-AP									46	4206	0	0	848.84	517.12	320.76			Lambda-AP										46	2889	0
WA1--AP	47	708	0	0	1043.18	575.11	149.48			47	1212	255	255	109.69	634.18	179.08			Delta-AP									47	526	0	0	746.46	551.37	94.23			Lambda-AP										47	2702	0
WA1--AP	48	967	0	0	1116.14	607.17	177.52			48	1524	255	255	256.1	640.66	182.84			Delta-AP									48	317	0	0	395.08	580.74	78.91			Lambda-AP										48	2521	0
WA1--AP	49	313	0	0	21.88	595.56	96.23			49	532	255	255	617.39	635.28	95.88			Delta-AP									49	1019	0	0	304.87	582.69	155.82
WA1--AP	50	544	0	0	1073.48	631.39	120.61			50	314	255	255	7.11	642.89	88.57			Delta-AP									50	312	0	0	617.38	617.97	71.25
WA1--AP	51	581	0	0	373.04	636.87	202.98			51	351	255	255	985.39	650.99	86.23			Delta-AP									51	378	0	0	819.76	618.72	80.91
WA1--AP	52	862	0	0	989.49	648.79	180.98			52	407	255	255	1123.12	652.07	113.1			Delta-AP									52	1248	0	0	639.01	691.83	178.11
WA1--AP	53	361	0	0	426	682.89	172.25			53	822	255	255	957.86	681.4	148.89			Delta-AP									53	919	0	0	669.12	715.33	141.34
WA1--AP	54	810	0	0	946.61	697.82	159.38			54	333	255	255	779.23	680.19	80.23			Delta-AP									54	408	0	0	938.97	717.64	80.47
WA1--AP	55	585	0	0	979.85	709.29	194.39			55	394	255	255	975.97	716.7	94.12			Delta-AP									55	645	0	0	958.64	733.31	112.02
WA1--AP	56	431	0	0	1138.35	748.11	112.61			56	451	255	255	511.58	727.39	93.3			Delta-AP									56	332	0	0	924.08	733.38	74.08
WA1--AP	57	1924	0	0	1017.5	919	967.66			57	1270	255	255	1136.58	744.63	159.38			Delta-AP									57	350	0	0	795.76	750.44	75.84
WA1--AP	58	649	0	0	187.21	930.12	136.99			58	446	255	255	154.75	753.38	84.33			Delta-AP									58	1724	0	0	88.45	824.57	210.98
WA1--AP										59	376	255	255	497.77	764.06	83.98			Delta-AP									59	480	0	0	9.78	863.82	87.5
WA1--AP										60	703	255	255	1243.84	773.75	147.38			Delta-AP									60	553	0	0	868.88	880.42	94.57
WA1--AP										61	859	255	255	183.23	789.11	161.72			Delta-AP									61	319	0	0	1065.38	875.31	72.08
WA1--AP										62	515	255	255	854.82	810.25	96.23			Delta-AP									62	304	0	0	7.04	905.78	76.77
WA1--AP										63	405	255	255	1034.51	821.94	95.54			Delta-AP									63	2071	0	0	1019.19	919.47	998.08
WA1--AP										64	402	255	255	1214.42	832.46	91.64			Delta-AP									64	484	0	0	5.68	937.88	117.6
WA1--AP										65	591	255	255	131.46	848.2	126.51
WA1--AP										66	363	255	255	4.14	900.24	123.64
WA1--AP										67	1244	255	255	361.59	919.95	185.42
WA1--AP										68	1596	255	255	55.24	935.72	206.78
WA1--AP										69	678	255	255	176.48	927.78	119.92
WA1--AP										70	1924	255	255	1017.5	919	967.66
[truncated: 26 more columns]

## Sheet: Dr-cell counts
		Total number of cells								Spike positive cells							virus		Total number of cells							Spike positive cells										Total number of cells								Spike positive cells
Virus		Area	Min	Max	X	Y	Perim.			Area	Min	Max	X	Y	Perim.		Delta-DR		Area	Min	Max	X	Y	Perim.			Area	Min	Max	X	Y	Perim.		Dr-Lambda		Area	Min	Max	X	Y	Perim.			Area	Min	Max	X	Y	Perim.
WA1--DR	1	720	255	255	871.52	37.43	115.3		1	1183	0	0	1068.56	33.99	256.48	53.125	Delta-DR	1	551	255	255	203.85	9.98	107.74	32	1	532	255	255	1047.58	224.41	121.68		Dr-Lambda	1	542	0	0	581.49	39.54	94.33		1	255	0	0	672.45	55.54	178.11
WA1--DR	2	603	255	255	1069.38	41.74	100.47		2	814	0	0	876.49	44.99	242.33		Delta-DR	2	610	255	255	862	61.93	129.48		2	838	255	255	1016.67	234.94	203.32		Dr-Lambda	2	261	0	0	211.06	38.52	59.6		2	327	0	0	683.64	66.87	181.76
WA1--DR	3	374	255	255	608.99	43.28	82.81		3	555	0	0	610.69	46.66	163.52		Delta-DR	3	451	255	255	1052.62	228.93	106.37		3	548	255	255	1045.34	277.03	153.04		Dr-Lambda	3	382	0	0	603.67	42.19	86.67		3	308	0	0	246.4	307.66	125.58
WA1--DR	4	520	255	255	1110.38	99.24	101.2		4	400	0	0	1112.2	97.93	131.24		Delta-DR	4	664	255	255	1020.05	240.12	132.65		4	678	255	255	972.57	298.65	165.72		Dr-Lambda	4	289	0	0	625.01	49.3	68.67		4	521	0	0	324.1	364.58	126.41
WA1--DR	5	566	255	255	645.89	116.57	95.4		5	972	0	0	1214.94	121.85	202.74		Delta-DR	5	422	255	255	25.16	244.26	95.54		5	715	255	255	997.86	326.95	210.88		Dr-Lambda	5	155	0	0	609.24	62.1	50.87		5	424	0	0	506.88	389.02	148.65
WA1--DR	6	513	255	255	1209.44	122.47	85.5		6	748	0	0	1029.27	160.72	166.21		Delta-DR	6	450	255	255	1101.86	256.55	96.61		6	631	255	255	1054.06	344	114.27		Dr-Lambda	6	756	0	0	680.33	72.51	110.95		6	678	0	0	477.68	402.92	221.36
WA1--DR	7	830	255	255	551.23	145.96	128.17		7	356	0	0	936.96	195.19	110.37		Delta-DR	7	465	255	255	1055.8	280.55	114.75		7	1194	255	255	1074.87	372.15	187.04		Dr-Lambda	7	272	0	0	233.23	77.38	62.77		7	167	0	0	73.87	420.79	79.98
WA1--DR	8	555	255	255	1036.42	159.48	90.57		8	702	0	0	1020.98	221.41	168.11		Delta-DR	8	416	255	255	472.57	287.12	100.02		8	632	255	255	1196.82	375.06	168.31		Dr-Lambda	8	656	0	0	196.85	83.63	98.23		8	317	0	0	473.63	439.91	144.79
WA1--DR	9	331	255	255	953.22	194.05	71.5		9	439	0	0	506.27	235.44	131.1		Delta-DR	9	437	255	255	1107.97	288.53	104.27		9	376	255	255	1139.4	361.34	99.05		Dr-Lambda	9	233	0	0	1055.8	76.32	67.84		9	268	0	0	495.04	449.31	109.44
WA1--DR	10	314	255	255	931.58	196.99	71.25		10	352	0	0	743.42	245.01	107.44		Delta-DR	10	431	255	255	999.81	292.25	96.47		10	700	255	255	1038.3	369	134.41		Dr-Lambda	10	145	0	0	1192.64	77.36	45.94		10	205	0	0	508.19	465.93	119.44
WA1--DR	11	683	255	255	446.68	205.05	119.2		11	500	0	0	377.19	252.67	132.75		Delta-DR	11	401	255	255	243.63	290.79	94.37		11	443	255	255	459.57	394.98	90.23		Dr-Lambda	11	236	0	0	610.47	81.05	60.53		11	523	0	0	574.65	483.44	108.71
WA1--DR	12	818	255	255	1018.54	219.35	122.61		12	360	0	0	576.82	290.29	115.68		Delta-DR	12	394	255	255	395.2	294.47	100.95		12	336	255	255	1026.82	395.66	98.81		Dr-Lambda	12	162	0	0	1149.91	82.05	48.28		12	1617	0	0	527.04	512.38	288.72
WA1--DR	13	302	255	255	914.01	212.3	79.64		13	679	0	0	252.91	316.06	180.01		Delta-DR	13	648	255	255	977.14	298.14	125.68		13	576	255	255	1204.2	409.82	167.48		Dr-Lambda	13	278	0	0	120.21	87.47	63.36		13	342	0	0	491.59	492.63	135.48
WA1--DR	14	1090	255	255	382.09	243.69	146.31		14	464	0	0	415.43	370.99	130.31		Delta-DR	14	494	255	255	1052.26	306.95	123.82		14	735	255	255	1082.07	432.67	185.48		Dr-Lambda	14	122	0	0	545.28	82.19	40.28		14	998	0	0	571.69	510.99	187.62
WA1--DR	15	666	255	255	501.45	241.26	111.2		15	329	0	0	475.05	381.76	101.54		Delta-DR	15	330	255	255	390.18	312.86	91.84		15	515	255	255	1038.65	413.27	141.58		Dr-Lambda	15	176	0	0	1106.52	92.57	49.36		15	165	0	0	320.88	509.54	155.52
WA1--DR	16	366	255	255	369.83	268.64	75.4		16	716	0	0	786.01	399.72	188.84		Delta-DR	16	409	255	255	370.53	315.96	98.47		16	842	255	255	1218.05	448.74	216.39		Dr-Lambda	16	256	0	0	177.26	95.44	59.01		16	250	0	0	596.71	528.78	93.15
WA1--DR	17	424	255	255	573.61	277.88	81.01		17	410	0	0	515.54	453.46	103.78		Delta-DR	17	408	255	255	410.25	317.66	102.12		17	343	255	255	1165.35	457.28	135.72		Dr-Lambda	17	261	0	0	153.29	101.02	60.77		17	383	0	0	611.57	538.63	100.95
WA1--DR	18	597	255	255	575.06	300.03	96.33		18	330	0	0	628.03	460.95	123.58		Delta-DR	18	406	255	255	220.96	325.75	98.61		18	728	255	255	876.31	469.57	179.18		Dr-Lambda	18	426	0	0	1243.68	116.55	88.57		18	174	0	0	404.36	539.91	71.15
WA1--DR	19	374	255	255	522.74	309.78	74.08		19	401	0	0	545.9	498.59	147.34		Delta-DR	19	405	255	255	333.91	326.01	94.23		19	451	255	255	1083.66	477.98	106.12		Dr-Lambda	19	175	0	0	190.59	112.36	49.46		19	319	0	0	598.76	557.28	128.99
WA1--DR	20	733	255	255	250.8	317.09	112.27		20	319	0	0	745.68	533.11	85.05		Delta-DR	20	354	255	255	452.13	326.45	87.05		20	367	255	255	1103.86	477.29	95.64		Dr-Lambda	20	172	0	0	1133.18	111.9	48.28		20	655	0	0	551	639.72	168.69
WA1--DR	21	472	255	255	467.51	317.96	87.64		21	672	0	0	196.5	553.07	112.37		Delta-DR	21	545	255	255	1002.3	329.35	114.02		21	528	255	255	891.87	503.78	158.45		Dr-Lambda	21	279	0	0	225.79	126.91	68.67		21	583	0	0	364.71	651.81	126.99
WA1--DR	22	477	255	255	422.79	326.74	83.74		22	497	0	0	861.01	585.32	104.12		Delta-DR	22	416	255	255	386.21	338.44	102.95		22	320	255	255	141.36	496.73	102.27		Dr-Lambda	22	273	0	0	200.19	129.64	61.36		22	305	0	0	621.73	657.87	106.37
WA1--DR	23	463	255	255	484.71	330.22	83.74		23	519	0	0	775.84	580.07	126.17		Delta-DR	23	529	255	255	1056.29	342.01	121.92		23	495	255	255	1088.21	508.23	116.02		Dr-Lambda	23	108	0	0	1175.44	132.78	38.63		23	499	0	0	654.98	670.56	162.69
WA1--DR	24	403	255	255	539.22	328.47	79.74		24	671	0	0	90.98	603.23	126.17		Delta-DR	24	511	255	255	81.66	345.65	108.61		24	1241	255	255	358.46	522.99	226.05		Dr-Lambda	24	155	0	0	203.82	155.16	45.7		24	191	0	0	464.24	686.88	109.58
WA1--DR	25	959	255	255	444.67	348.99	133.44		25	845	0	0	530.54	624.59	169.87		Delta-DR	25	958	255	255	434.78	351.34	159.28		25	750	255	255	1113.16	542.85	211.56		Dr-Lambda	25	124	0	0	358.95	158.34	43.46		25	452	0	0	621.81	713.03	137.58
WA1--DR	26	517	255	255	882.41	356.62	92.23		26	403	0	0	634.69	632.78	124.85		Delta-DR	26	444	255	255	1120.33	352.02	109.54		26	376	255	255	1093.07	576.75	121.92		Dr-Lambda	26	130	0	0	183.92	161.01	41.7		26	248	0	0	552.02	731.2	81.64
WA1--DR	27	643	255	255	395.4	361.66	106.12		27	311	0	0	518.39	661.31	94.12		Delta-DR	27	465	255	255	999.14	352.39	108.12		27	303	255	255	1045.19	579.91	89.98		Dr-Lambda	27	126	0	0	419.21	166.69	42.87		27	153	0	0	486.83	762.63	100.02
WA1--DR	28	330	255	255	323.43	368.44	69.25		28	467	0	0	486.36	682.67	130.89		Delta-DR	28	556	255	255	31.62	358.84	103.2		28	314	255	255	23.19	604.37	105.44		Dr-Lambda	28	244	0	0	587.66	231.03	59.7		28	122	0	0	474.57	810.85	86.71
WA1--DR	29	421	255	255	416.05	373.76	81.64		29	322	0	0	662.29	707.85	118.41		Delta-DR	29	416	255	255	1139.91	359.88	95.3		29	717	255	255	705.16	727.07	157.97		Dr-Lambda	29	471	0	0	256.05	306.49	82.67		29	389	0	0	511.87	878.17	173.76
WA1--DR	30	394	255	255	458.39	385.74	84.33		30	310	0	0	742.73	730.77	109.92		Delta-DR	30	761	255	255	1049.56	368.83	156.31		30	475	255	255	850.18	867.23	96.12		Dr-Lambda	30	100	0	0	784.39	345.19	36.63		30	220	0	0	804.45	919.05	115.07
WA1--DR	31	764	255	255	780.73	399.89	111.88		31	326	0	0	676.49	741.44	124.61		Delta-DR	31	829	255	255	1081.15	370.17	152.55		31	496	255	255	640.71	890.95	111.2		Dr-Lambda	31	461	0	0	327.7	358.13	82.91		31	1709	0	0	1044.38	919.01	862.73
WA1--DR	32	448	255	255	321.27	450.24	81.74		32	354	0	0	564.83	792.15	83.15		Delta-DR	32	473	255	255	1205.51	367.7	114.27		32	1924	255	255	1017.5	919	967.66		Dr-Lambda	32	109	0	0	653.27	386.22	38.63		32	543	0	0	830.15	936.36	156.69
WA1--DR	33	442	255	255	517.38	453.6	80.08		33	313	0	0	1251.06	838.38	146.31		Delta-DR	33	352	255	255	7.92	372.42	95.88										Dr-Lambda	33	122	0	0	504.76	392.8	40.87
WA1--DR	34	451	255	255	292.41	460.61	84.81		34	2529	0	0	1071.55	918.64	1155.26		Delta-DR	34	507	255	255	1195.85	390.83	112.02										Dr-Lambda	34	387	0	0	73.97	416.17	75.6
WA1--DR	35	724	255	255	604.54	468.17	109.54										Delta-DR	35	487	255	255	1022.37	395.37	118.17										Dr-Lambda	35	160	0	0	483.24	413.24	48.53
WA1--DR	36	488	255	255	732.43	496.41	90.12										Delta-DR	36	882	255	255	424.08	403.58	148.55										Dr-Lambda	36	225	0	0	572.07	414.76	54.53
WA1--DR	37	478	255	255	521.73	500.93	86.43										Delta-DR	37	554	255	255	466.51	398.3	125.34										Dr-Lambda	37	101	0	0	473.02	433.94	36.63
WA1--DR	38	438	255	255	544.28	503.35	83.84										Delta-DR	38	597	255	255	978.11	407.58	139.48										Dr-Lambda	38	237	0	0	504.82	458.49	59.01
WA1--DR	39	374	255	255	557.59	520.28	81.05										Delta-DR	39	446	255	255	1206.54	411.2	100.95										Dr-Lambda	39	120	0	0	517.09	486.58	41.46
WA1--DR	40	447	255	255	739.08	531.34	84.81										Delta-DR	40	474	255	255	1047.37	416.41	130.65										Dr-Lambda	40	135	0	0	495.93	488.06	42.04
WA1--DR	41	315	255	255	1218.16	531.4	68.43										Delta-DR	41	587	255	255	336.33	428.16	119.44										Dr-Lambda	41	310	0	0	574.22	491.15	69.84
WA1--DR	42	636	255	255	545.9	537.48	107.2										Delta-DR	42	392	255	255	305.06	428.32	89.05										Dr-Lambda	42	166	0	0	523.39	504.75	48.87
WA1--DR	43	389	255	255	200.24	548.24	79.15										Delta-DR	43	434	255	255	1085.85	429.14	101.2										Dr-Lambda	43	390	0	0	338.07	510.33	74.67
WA1--DR	44	469	255	255	571.24	556.61	88.33										Delta-DR	44	425	255	255	229.72	442.17	99.78										Dr-Lambda	44	396	0	0	569.43	512.31	81.84
WA1--DR	45	636	255	255	771.34	577.26	98.57										Delta-DR	45	369	255	255	266.35	444.28	89.3										Dr-Lambda	45	116	0	0	605.49	509.48	39.46
WA1--DR	46	406	255	255	862.24	585.16	77.25										Delta-DR	46	358	255	255	350.35	449.31	90.23										Dr-Lambda	46	143	0	0	587.15	511.84	48.28
WA1--DR	47	655	255	255	88.22	601.63	100.81										Delta-DR	47	1364	255	255	1231.02	455.94	223.61										Dr-Lambda	47	437	0	0	401.41	525.27	78.43
WA1--DR	48	455	255	255	889.8	601.38	86.81										Delta-DR	48	401	255	255	207.08	452.53	88.23										Dr-Lambda	48	372	0	0	529.95	523.04	75.84
WA1--DR	49	631	255	255	528.54	626.86	97.88										Delta-DR	49	714	255	255	324.91	455.23	136.41										Dr-Lambda	49	122	0	0	604.61	539.75	43.46
WA1--DR	50	471	255	255	521.05	654.86	89.98										Delta-DR	50	455	255	255	1182.34	452.58	98.71										Dr-Lambda	50	124	0	0	597.97	551.36	41.46
WA1--DR	51	439	255	255	486.87	682.99	80.08										Delta-DR	51	460	255	255	277.59	460.13	106.71										Dr-Lambda	51	154	0	0	868.04	556.82	47.11
WA1--DR	52	459	255	255	665.59	707.68	91.64										Delta-DR	52	749	255	255	885.42	469.76	157.38										Dr-Lambda	52	339	0	0	596.51	594.94	76.91
WA1--DR	53	483	255	255	743.5	729.1	87.98										Delta-DR	53	779	255	255	60.32	469.96	145.48										Dr-Lambda	53	244	0	0	227.23	598.99	58.77
WA1--DR	54	456	255	255	679.46	741.11	84.57										Delta-DR	54	437	255	255	31.38	475.22	92.71										Dr-Lambda	54	229	0	0	265.05	601.85	56.53
WA1--DR	55	414	255	255	565.74	790.02	79.74										Delta-DR	55	374	255	255	1113.88	479.01	98.47										Dr-Lambda	55	225	0	0	567.83	602.41	55.11
WA1--DR	56	337	255	255	1243.98	845.98	70.67										Delta-DR	56	484	255	255	1091.73	481.8	106.47										Dr-Lambda	56	102	0	0	538.89	615.98	37.7
WA1--DR	57	322	255	255	1211.3	854.84	73.01										Delta-DR	57	486	255	255	1148.62	485.22	109.34										Dr-Lambda	57	193	0	0	878.72	620.66	51.36
WA1--DR	58	351	255	255	1210.04	873.4	75.7										Delta-DR	58	568	255	255	149.72	499.42	112.85										Dr-Lambda	58	110	0	0	294.05	629.62	38.87
WA1--DR	59	422	255	255	1243.2	878.77	83.01										Delta-DR	59	475	255	255	1126.08	498.33	111.54										Dr-Lambda	59	240	0	0	547.36	646.09	60.53
WA1--DR	60	342	255	255	1179.83	880.2	79.64										Delta-DR	60	431	255	255	86.2	500.18	110.27										Dr-Lambda	60	118	0	0	115.8	647.27	38.63
WA1--DR	61	416	255	255	1274.11	890.06	98.77										Delta-DR	61	414	255	255	20.64	501.71	95.88										Dr-Lambda	61	241	0	0	364.09	650.67	57.11
WA1--DR	62	363	255	255	1233.97	901.87	80.81										Delta-DR	62	619	255	255	897.8	505.38	131.24										Dr-Lambda	62	177	0	0	888.61	651.43	48.28
WA1--DR	63	2343	255	255	1059.22	919.47	1009.15										Delta-DR	63	442	255	255	1093.6	504.02	113.44										Dr-Lambda	63	191	0	0	700.65	655.18	52.87
WA1--DR	64	345	255	255	1265.99	946.01	72.43										Delta-DR	64	445	255	255	56.86	507.03	93.3										Dr-Lambda	64	1133	0	0	203.98	673.66	164.99
																	Delta-DR	65	960	255	255	361.56	520.43	187.56										Dr-Lambda	65	125	0	0	644.25	658.11	42.04
																	Delta-DR	66	452	255	255	443.43	518.05	101.2										Dr-Lambda	66	156	0	0	933.69	661.15	53.94
																	Delta-DR	67	752	255	255	420.62	530.67	162.79										Dr-Lambda	67	131	0	0	547.88	660.03	43.21
																	Delta-DR	68	346	255	255	270.03	536.21	93.54										Dr-Lambda	68	121	0	0	603.19	662.76	40.04
																	Delta-DR	69	424	255	255	1114.62	537.55	103.92										Dr-Lambda	69	206	0	0	920.63	669.86	57.36
																	Delta-DR	70	481	255	255	1129.57	551.89	103.2										Dr-Lambda	70	226	0	0	420.31	674.56	56.18
																	Delta-DR	71	433	255	255	120.81	551.25	89.64										Dr-Lambda	71	237	0	0	535.23	679.82	58.28
																	Delta-DR	72	478	255	255	409.96	554.54	119.44										Dr-Lambda	72	203	0	0	467.76	684.2	55.01
																	Delta-DR	73	941	255	255	296.16	561.59	150.31										Dr-Lambda	73	121	0	0	662.25	682.38	41.46
																	Delta-DR	74	403	255	255	151.44	557.84	95.3										Dr-Lambda	74	197	0	0	874.43	684.9	53.6
																	Delta-DR	75	398	255	255	442.83	563.78	96.23										Dr-Lambda	75	189	0	0	568.12	685.33	54.77
																	Delta-DR	76	519	255	255	423.05	572.64	115.78										Dr-Lambda	76	109	0	0	603.58	687.98	38.04
																	Delta-DR	77	443	255	255	1097.57	575.55	119.1										Dr-Lambda	77	251	0	0	478.44	694.66	63.5
																	Delta-DR	78	414	255	255	368.14	578.8	116.75										Dr-Lambda	78	526	0	0	88.27	698.78	98.57
																	Delta-DR	79	684	255	255	1061.63	579.64	119.34										Dr-Lambda	79	191	0	0	884.09	697	51.36
																	Delta-DR	80	577	255	255	223.02	584.49	112.85										Dr-Lambda	80	239	0	0	521.92	697.3	59.84
																	Delta-DR	81	1322	255	255	24.31	603.33	173.52										Dr-Lambda	81	216	0	0	574.7	698.02	58.18
																	Delta-DR	82	430	255	255	181.46	596.19	97.3										Dr-Lambda	82	196	0	0	533.82	706.73	52.18
																	Delta-DR	83	402	255	255	281.11	595.21	102.47										Dr-Lambda	83	252	0	0	629.93	709.52	67.25
																	Delta-DR	84	487	255	255	422.23	596.73	126.51										Dr-Lambda	84	274	0	0	811.35	712.87	68.67
																	Delta-DR	85	432	255	255	132.48	600.36	95.2										Dr-Lambda	85	197	0	0	658.73	714.46	52.53
																	Delta-DR	86	724	255	255	528.01	609.73	139.72										Dr-Lambda	86	409	0	0	594.37	733.17	76.77
																	Delta-DR	87	439	255	255	242.37	614.65	102.12										Dr-Lambda	87	101	0	0	826.28	728.96	36.63
																	Delta-DR	88	622	255	255	209.2	623.6	116.51										Dr-Lambda	88	139	0	0	562.48	732.11	44.28
																	Delta-DR	89	426	255	255	422.76	622.18	98.71										Dr-Lambda	89	110	0	0	621.45	733.11	39.21
																	Delta-DR	90	1219	255	255	344.12	640.62	205.32										Dr-Lambda	90	230	0	0	540.45	737.3	55.94
																	Delta-DR	91	477	255	255	379.93	630.68	120.75										Dr-Lambda	91	116	0	0	869.61	737.11	39.7
																	Delta-DR	92	469	255	255	258.92	688.34	105.2										Dr-Lambda	92	173	0	0	910.99	752.1	56.18
																	Delta-DR	93	424	255	255	298.13	702.42	103.2										Dr-Lambda	93	179	0	0	791.61	764.65	49.36
																	Delta-DR	94	659	255	255	638.97	710.15	155.04										Dr-Lambda	94	251	0	0	490.28	769.67	64.18
																	Delta-DR	95	1205	255	255	708.09	732.19	247.5										Dr-Lambda	95	195	0	0	632.14	782.15	51.7
																	Delta-DR	96	591	255	255	688.25	765.91	144.07										Dr-Lambda	96	197	0	0	700.69	784.59	51.94
																	Delta-DR	97	531	255	255	624.76	804.09	130.89										Dr-Lambda	97	119	0	0	527.82	793.28	40.38
																	Delta-DR	98	686	255	255	855.08	864.58	141.62										Dr-Lambda	98	138	0	0	539.67	796.04	45.21
																	Delta-DR	99	1046	255	255	648.95	887.53	171.28										Dr-Lambda	99	242	0	0	467.45	803.45	57.36
																	Delta-DR	100	1924	255	255	1017.5	919	967.66										Dr-Lambda	100	149	0	0	1040.35	809.53	45.94
																																		Dr-Lambda	101	376	0	0	489.25	817.02	73.01
																																		Dr-Lambda	102	161	0	0	930.6	815.31	46.28
																																		Dr-Lambda	103	173	0	0	901.2	818.07	49.36
																																		Dr-Lambda	104	189	0	0	715.03	840.08	51.7
																																		Dr-Lambda	105	201	0	0	652.03	845.99	52.53
																																		Dr-Lambda	106	160	0	0	1070.19	864.07	49.6
																																		Dr-Lambda	107	591	0	0	510.65	873.21	99.15
																																		Dr-Lambda	108	197	0	0	682.31	866.68	52.53
																																		Dr-Lambda	109	263	0	0	895.9	878.71	63.94
																																		Dr-Lambda	110	232	0	0	641.41	888.18	59.36
																																		Dr-Lambda	111	128	0	0	658.84	892.05	42.28
																																		Dr-Lambda	112	1636	0	0	1054.67	918.79	798.43
																																		Dr-Lambda	113	7295	0	0	808.11	942.7	782.08
																																		Dr-Lambda	114	165	0	0	706.01	925.95	50.77
																																		Dr-Lambda	115	228	0	0	685	942.46	58.43
																																		Dr-Lambda	116	245	0	0	354.62	953.85	61.7
[truncated: 16 more columns]
